# Supplementary material for: Metatranscriptomics of microbial biofilm succession on HDPE foil: uncovering plastic-degrading potential in soil communities
Source: Environ Microbiome. 2024 Nov 21;19:95. doi: 10.1186/s40793-024-00621-1 (PMC11583400; doi:10.1186/s40793-024-00621-1)
Supplement: Supplementary file 4 — Supplementary Material 4 [file 40793_2024_621_MOESM4_ESM.xlsx]

## Sheet: Sheet1
Supplementary Table 1. Metatranscriptome of HDPE-attached vs. glass-attached biofilm in two soil types during 53 days. Unfiltered and filtered number of reads per sample. Filter excluded chloroplasts and mitochondrial RNA reads
Soil	Material	Days	Sample_ID	Reads (unfiltered)	Reads (filtered)
forest soil	glass	2	FS1GL2	6657028	6656163
forest soil	PE	2	FS1PL1	9950904	9944733
forest soil	PE	2	FS1PL2	3089660	3089024
forest soil	PE	7	FS2PL1	18521572	18518018
forest soil	PE	7	FS2PL2	14260606	14258089
forest soil	PE	14	FS3PL1	7615614	7585613
forest soil	PE	14	FS3PL2	6923308	6920355
forest soil	glass	53	FS5GL1	647386	573925
forest soil	glass	53	FS5GL2	359100	344637
forest soil	PE	53	FS5PL1	19837220	16787147
forest soil	PE	53	FS5PL2	3072414	2949031
plastic soil	glass	2	PS1GL1	6312742	5742614
plastic soil	PE	2	PS1PL1	16343660	14851112
plastic soil	PE	2	PS1PL2	4131616	4073962
plastic soil	PE	7	PS2PL1	19356158	19102415
plastic soil	glass	7	PS2GL2	9285250	9257729
plastic soil	PE	7	PS2PL2	33410532	33359718
plastic soil	PE	14	PS3PL1	13175766	10825735
plastic soil	glass	14	PS3GL2	5369856	5140212
plastic soil	PE	14	PS3PL2	18331700	17797017
plastic soil	glass	53	PS5GL1	15180034	12332224
plastic soil	glass	53	PS5GL2	8074482	5889630
plastic soil	PE	53	PS5PL1	12243168	10843261
plastic soil	PE	53	PS5PL2	10910042	8109097
