# Supplementary material for: Metatranscriptomics of microbial biofilm succession on HDPE foil: uncovering plastic-degrading potential in soil communities
Source: Environ Microbiome. 2024 Nov 21;19:95. doi: 10.1186/s40793-024-00621-1 (PMC11583400; doi:10.1186/s40793-024-00621-1)
Supplement: Supplementary file 5 — Supplementary Material 5 [file 40793_2024_621_MOESM5_ESM.xlsx]

## Sheet: PE_genes
Supplementary Table 2a. Metatranscriptome of HDPE-attached biofilm. Gene expression analysis of genes relevant for PE degradation over a course of 53 days in two soil types (forest vs. plastic)
		Soil type	Forest soil											Plastic soil
		Day of incubation	Day 2	Day 2	Day 2	Day 7	Day 7	Day 14	Day 14	Day 53	Day 53	Day 53	Day 53	Day 2	Day 2	Day 2	Day 7	Day 7	Day 7	Day 14	Day 14	Day 14	Day 53	Day 53	Day 53	Day 53
		Material	Glass	PE	PE	PE	PE	PE	PE	Glass	Glass	PE	PE	Glass	PE	PE	PE	Glass	PE	PE	Glass	PE	Glass	Glass	PE	PE
Gene_name	Pathway	KEGG_ID	FS1GL2	FS1PL1	FS1PL2	FS2PL1	FS2PL2	FS3PL1	FS3PL2	FS5GL1	FS5GL2	FS5PL1	FS5PL2	PS1GL1	PS1PL1	PS1PL2	PS2PL1	PS2GL2	PS2PL2	PS3PL1	PS3GL2	PS3PL2	PS5GL1	PS5GL2	PS5PL1	PS5PL2
Sorbitol dehydrogenase (butB)	Other	K00004	11.8357	20.4019	24.2762	6.86879	5.62294	14.6107	6.60128	0	0	2.42182	7.0963	0	0	0	0	0	0	0	0	0.439239	0.307181	0	7.1909	1.76228
3-oxoacyl-[acyl-carrier-protein] reductase (FabG)	Other	K00059	34.8463	50.2792	31.1588	51.9398	30.6874	18.9675	40.5921	21.7603	0	39.9667	47.5073	0	7.32093	0	0	4.98623	1.14818	0	0	4.80035	23.3628	11.614	38.2856	7.76172
S-(hydroxymethyl)glutathione dehydrogenase (frmA)	N-alkane degradation	K00121	240.206	266.344	231.802	152.15	150.643	117.981	119.091	67.5247	67.792	52.3451	125.051	21.7032	28.1201	22.4796	13.1606	8.7652	8.18482	2.9334	3.41009	7.9475	11.7575	4.714	11.934	7.65582
aldehyde dehydrogenase (ALDH)	N-alkane degradation	K00128	132.591	158.012	142.771	166.914	194.614	197.364	221.368	87.6704	28.8445	45.024	195.443	43.3276	21.1125	0	15.1371	6.26224	13.23	10.1686	17.775	7.0016	50.0065	39.3151	26.5455	22.5553
Acryloyl-CoA reductase (ACADM)	Fatty acid degradation	K00249	176.571	275.856	277.544	377.313	416.384	404.202	514.43	92.1233	76.1867	81.6124	164.96	18.3195	41.1251	91.8551	27.2849	12.4641	28.9129	8.60414	28.9532	10.8745	8.64152	6.02828	10.911	19.0361
Nitrous-oxide reductase precursor	Other	K00376	0	0	0	0	0	0	0	0	0	0	0	0	0	0	0	0	0.570987	0.727031	0	0	0	0	0	0
Alkane 1-monooxygenase 1 (alkM)	N-alkane degradation	K00496	2.16437	7.73862	28.0091	62.8999	82.5317	137.397	249.772	0	0	1.16908	5.22052	11.6007	36.9135	17.9903	29.5519	10.982	49.2433	11.0122	14.8376	8.13568	0	0	1.16299	0.337841
Putative acyltransferase (atoB)	Fatty acid degradation	K00626	285.34	450.986	393.421	492.926	492.065	478.636	529.547	161	178.004	127.957	384.955	25.3794	23.6043	26.2912	26.6601	7.65037	19.0793	12.4763	6.29704	6.53734	3.80297	5.32831	5.30755	8.71497
3-ketoacyl-CoA thiolase (FadA)	Fatty acid degradation	K00632	150.473	257.892	189.277	248.268	232.604	289.03	243.232	34.8588	159.185	53.8035	265.575	18.6804	20.2696	21.7361	12.0581	5.11076	12.538	1.57321	1.95234	1.96024	1.2348	0	5.39761	4.1012
3-oxoadipate CoA-transferase subunit B (pcaJ)	Other	K01032	20.1463	18.6715	14.5098	22.6543	28.5831	3.59492	8.10948	0	0	4.12163	0	0	1.42942	0	3.53652	3.50178	0.806356	0	0	0	0	0	0	0
Lactonizing lipase precursor (lip)	Other	K01046	48.2391	58.1558	135.649	326.29	498.9	372.757	602.692	15.7073	48.3724	67.4054	124.38	0	0	0	5.67286	0	4.74269	1.78048	0	0.975289	3.79432	0.727467	20.8356	5.49027
Fatty acid oxidation complex subunit alpha (FadJ)	Fatty acid degradation	K01782	25.2364	53.3315	57.7396	147.673	168.996	213.416	273.913	5.76339	47.7726	17.6131	47.3831	0	5.51548	11.7115	8.7008	5.2915	11.3181	5.45717	7.57847	5.09845	1.01111	0.747414	2.59014	0.351978
Fatty acid oxidation complex subunit alpha (FadB)	Fatty acid degradation	K01825	1.48331	0	7.59637	0.585367	3.75888	0	7.84113	0	0	1.43139	0	0	0.622108	0	0	0	0	0	0	0	0	0.769762	1.46923	0.466916
Sulfate/thiosulfate import ATP-binding protein (LivG)	Membrane transport	K01995	143.894	231.873	210.499	138.993	119.496	131.242	97.7186	51.0345	0	34.1535	83.2632	7.64309	15.1999	14.2496	2.97953	0	6.37832	3.56257	2.91737	1.39181	1.15893	2.0425	12.859	6.01564
High-affinity branched-chain amino acid transport ATP-binding protein (LivF)	Membrane transport	K01996	153.01	215.866	211.509	140.156	125.79	90.8327	67.7013	18.4333	85.3994	34.8507	104.264	6.60809	7.21657	5.25032	2.96595	0	4.05497	2.96617	0	0.508396	3.11971	2.51846	8.65407	14.7099
branched-chain AA transport system permease protein (LivH)	Membrane transport	K01997	188.599	300.684	278.72	120.315	126.701	57.4641	87.5121	173.278	131.452	32.3848	112.293	6.69951	8.23601	0	0.536208	0	0.605345	0.879473	0	1.85355	2.34353	5.37989	26.7395	3.37164
High-affinity branched-chain amino acid transport system permease protein (LivM)	Membrane transport	K01998	161.827	198.484	244.042	120.828	110.03	74.3438	85.7951	31.8245	19.7263	33.3891	101.512	2.23467	10.5804	5.21926	1.96712	0	3.33019	2.49062	14.4553	1.64849	4.00262	1.98033	33.1033	3.8447
Acyl carrier protein (acpP)	Other	K02078	220.909	338.735	453.452	857.056	846.062	884.957	943.307	220.978	0	108.92	382.581	39.005	58.3098	45.7023	360.813	64.3617	294.594	45.5935	36.3009	59.3704	24.9502	0	181.179	31.3868
Esterase PHB depolymerase	Polymer specific	K05973	1.28499	8.15593	8.62601	8.60973	6.85913	12.1247	9.17027	0	0	0.283039	0	0	0	0	0	0	0	0	0	0.501987	0	0	0	0
long-chain fatty acid transport protein (FadL)	Membrane transport	K06076	1.19374	4.39376	3.62438	6.47343	5.42852	4.30056	6.20237	0	0	2.80619	16.0664	0	0.810625	0	0.523484	0	0.358077	0	0	0	0.912767	0	2.15616	0
Acyl-coenzyme A dehydrogenase (FadE)	Fatty acid degradation	K06445	0.672621	0	0	0.329705	0.469917	0	0	0	0	0	0	0	0	0	0	0	0	0	0	0	0	0	0	0
Acyl-CoA dehydrogenase (DCAA)	Other	K06446	10.7213	11.2684	17.1646	16.2211	26.8978	23.1973	30.6559	11.1522	0	2.2676	0	0	0.698711	0	0	0	0	0	0	0	0.164414	0	0	0
Fatty acid oxidation complex subunit alpha (FadN)	Fatty acid degradation	K07516	12.4597	19.9509	19.4817	27.8262	25.3954	16.8633	5.46981	16.2843	47.7726	10.8775	26.9224	1.02723	1.826	2.48055	0.507986	7.92683	0.990107	2.17314	1.26196	0.196502	1.01111	0.747414	0.294957	1.49915
Putative FAD-containing monooxygenase MymA	Other	K10215	12.779	17.9543	34.3345	284.495	313.938	455.929	927.898	19.6084	0	14.517	43.5241	1.01901	5.33722	23.1665	11.6861	4.01535	20.8351	5.66733	10.0545	3.67609	0.485102	0	1.11696	0.408551
Acyl-CoA dehydrogenase (AtuD)	Geraniol degradation	K11731	2.48592	7.29066	5.15749	13.9494	12.2947	15.7302	29.7113	0	0	0.864015	3.40611	6.44942	8.78629	10.9918	4.53988	0	1.51234	0	0	0.898205	0.505106	2.54613	3.69953	1.14728
Long-chain-fatty-acid--CoA ligase FadD17	Geraniol degradation	K13776	0	0	0	0	0	0	0	0	0	0	0	0	0	0	0	0	0	0	0	0	0	0	0	0
Acetyl-/propionyl-coenzyme A carboxylase alpha chain (atuF)	Geraniol degradation	K13777	0	0	0	2.94825	2.70608	2.98506	5.387	0	0	0	0	0	0.531973	0	0	0	0	0	0	0	0	0	0	0
putative propionyl-CoA carboxylase beta chain 5 (atuC)	Geraniol degradation	K13778	9.44103	13.7541	11.7689	22.031	26.8559	25.3292	25.353	0	13.0048	3.94175	0	0.997072	5.84241	7.33565	0.254831	0	3.78068	0.845385	0	0	0	0	0	0
putative enoyl-CoA hydratase echA8 (atuE)	Geraniol degradation	K13779	0	0.861794	0	3.37998	0	0	1.68601	0	0	2.23254	2.89337	0	0	0	0	0	0	0	0	0	0.351221	0	0.490778	0.542632
Putative acetyl-hydrolase LipR precursor	Other	K14731	27.9172	32.2714	47.6052	34.7942	27.6401	25.3366	11.6152	14.3899	113.267	11.4904	46.4993	0	0	0	0	0	0	0	0	0	0.781031	6.00147	1.68786	2.35585
1-2-epoxyphenylacetyl-CoA isomerase (paaG)	Other	K15866	52.2934	88.4746	93.2239	82.3264	80.993	58.1929	89.9344	16.2805	26.9064	19.2465	110.021	0	0.810625	0	0.612809	0	2.16568	0	0	0	0	0	0	0
Levodione reductase	Other	K18009	0	0	0	0	0	0	0	0	0	0.953643	0	0	0	0	0	0	0	0	0	0	0	0	0	0
Long-chain alkane monooxygenase (ladA)	N-alkane degradation	K20938	26.0951	58.1131	41.908	40.333	36.0482	28.4153	4.46196	0	0	9.98728	112.181	0	0	0	1.16991	0	0	0	0	0	0	0	0	0
PETase	Polymer specific	K21104	0.462772	1.27086	3.7387	0.815568	3.00625	4.71724	0	11.3508	0	1.2754	1.60807	0	0	0	0	0	0	0	0	0	0	0	0	0
TRAP-type transport periplasmic protein (yiaO)	Membrane transport	K21395	4.10933	2.52942	3.17232	8.22639	6.61152	3.96889	9.21894	0	0	1.37486	9.57065	1.93728	4.44954	2.17316	1.42112	5.95566	3.97058	0	0	0	3.93216	0	0	1.28707

## Sheet: Nif_genes
Supplementary Table 2b. Metatranscriptome of HDPE-attached biofilm. Gene expression analysis of genes relevant for microbial nitrogen fixation over a course of 53 days in two soil types (forest vs. plastic)
		Soil type	Forest soil											Plastic soil
		Day of incubation	Day 2	Day 2	Day 2	Day 7	Day 7	Day 14	Day 14	Day 53	Day 53	Day 53	Day 53	Day 2	Day 2	Day 2	Day 7	Day 7	Day 7	Day 14	Day 14	Day 14	Day 53	Day 53	Day 53	Day 53
		Material	Glass	PE	PE	PE	PE	PE	PE	Glass	Glass	PE	PE	Glass	PE	PE	PE	Glass	PE	PE	Glass	PE	Glass	Glass	PE	PE
Gene_name	Pathway	KEGG_ID	FS1GL2	FS1PL1	FS1PL2	FS2PL1	FS2PL2	FS3PL1	FS3PL2	FS5GL1	FS5GL2	FS5PL1	FS5PL2	PS1GL1	PS1PL1	PS1PL2	PS2PL1	PS2GL2	PS2PL2	PS3PL1	PS3GL2	PS3PL2	PS5GL1	PS5GL2	PS5PL1	PS5PL2
nitrogenase iron protein (nifH)	Nitrogen metabolism	K02588	0	0	0	0	0	0	0	0	0	0	0	1.70975	0	0	0	0	0.352109	0	0	1.20275	2.30179	0	18.1708	0.474803
nitrogenase molybdenum-iron protein alpha chain (nifD)	Nitrogen metabolism	K02586	0	0	0	0	0	0	0	0	0	0	0	0	0	0	3.43173	0	0	0	0	0	0.394738	0	2.69886	0.522583
nitrogenase molybdenum-iron protein beta chain (nifK)	Nitrogen metabolism	K02591	0	0	0	0	0	0	0	0	0	0	0	0	0	0	0	0	0	0	0	0	0.38203	0	2.73353	0
nitrogenase molybdenum-iron protein (nifN)	Nitrogen metabolism	K02592	0	0	0	0	0	0	0	0	0	0	0	0	0	0	0.294148	0	0	0	0	0	0.613308	0	3.46098	1.0909
nitrogen fixation protein (nifT)	Nitrogen metabolism	K02593	0	0	0	0	0	0	0	0	0	0	0	0	0	0	0	0	0	0	0	0	0	0	3.55092	0

## Sheet: Biofilm_genes
Supplementary Table 2c. Metatranscriptome of HDPE-attached biofilm. Gene expression analysis of genes relevant for biofilm formation and attachment over a course of 53 days in two soil types (forest vs. plastic)
			Soil type	Forest soil											Plastic soil
			Day of incubation	Day 2	Day 2	Day 2	Day 7	Day 7	Day 14	Day 14	Day 53	Day 53	Day 53	Day 53	Day 2	Day 2	Day 2	Day 7	Day 7	Day 7	Day 14	Day 14	Day 14	Day 53	Day 53	Day 53	Day 53
			Material	Glass	PE	PE	PE	PE	PE	PE	Glass	Glass	PE	PE	Glass	PE	PE	PE	Glass	PE	PE	Glass	PE	Glass	Glass	PE	PE
Description	Gene_name	Pathway	KEGG_ID	FS1GL2	FS1PL1	FS1PL2	FS2PL1	FS2PL2	FS3PL1	FS3PL2	FS5GL1	FS5GL2	FS5PL1	FS5PL2	PS1GL1	PS1PL1	PS1PL2	PS2PL1	PS2GL2	PS2PL2	PS3PL1	PS3GL2	PS3PL2	PS5GL1	PS5GL2	PS5PL1	PS5PL2
D-sedoheptulose 7-phosphate isomerase [EC:5.3.1.28]	gmhA	Lipopolysaccharide biosynthesis	K03271	114.986	171.354	135.735	140.303	221.949	126.331	223.321	41.8708	127.284	53.466	151.36	0	0.940977	0	0	0	0	0	0	0	1.00278	0	0	0.951942
enoyl-CoA hydratase	echA	fatty acid etc	K01692	63.9659	133.097	141.791	286.384	279.852	355.377	463.683	29.2875	55.1874	45.8994	110.341	0	3.90832	0	1.53637	1.92745	5.60414	0.823054	0	1.36948	0.544393	1.42146	3.22093	0.542632
UDP-3-O-[3-hydroxymyristoyl] N-acetylglucosamine deacetylase / 3-hydroxyacyl-[acyl-carrie	lpxC-fabZ	Lipopolysaccharide biosynthesis	K16363	38.6633	37.8882	73.948	100.965	62.9108	55.15	49.9693	29.6305	64.4273	28.9428	113.547	0	7.1563	0	1.23133	3.00809	0.842265	5.95505	9.13416	1.66578	5.12538	4.76234	49.9944	10.2933
tetraacyldisaccharide 4'-kinase [EC:2.7.1.130]	lpxK	Lipopolysaccharide biosynthesis	K00912	34.5833	121.659	41.6938	39.0988	38.4233	37.0114	31.1688	66.58	0	32.9954	27.0394	1.48978	0	0	2.10106	0	2.15577	0	8.62101	1.28466	1.11342	2.49138	9.24432	7.15991
3-deoxy-manno-octulosonate cytidylyltransferase (CMP-KDO synthetase) [EC:2.7.7.38]	kdsB	Lipopolysaccharide biosynthesis	K00979	27.9067	17.9699	34.7226	24.1104	31.3603	11.2771	26.7846	0	0	10.5463	12.0321	3.6655	0	0	0	0	0	0	0	0	0	0	0.471607	0
UDP-3-O-[3-hydroxymyristoyl] N-acetylglucosamine deacetylase [EC:3.5.1.108]	lpxC	Lipopolysaccharide biosynthesis	K02535	27.2973	22.4568	54.5293	85.1895	53.9991	52.4112	43.9931	29.6305	64.4273	21.2054	97.6706	0	7.1563	0	1.23133	3.00809	0.842265	1.39458	9.13416	0.276558	5.29191	6.99792	18.2356	11.6714
UDP-GlcNAc:undecaprenyl-phosphate/decaprenyl-phosphate GlcNAc-1-phosphate transfera	wecA,	Extracellular matrix synthesis	K02851	26.8721	39.9993	38.8639	37.4558	38.2393	36.5248	58.701	0	19.7263	10.0577	54.3959	0	1.34233	0	0	0	0	0	0	18.2933	33.7504	0	64.5323	2.1026
UDP-N-acetyl-D-mannosaminouronate:lipid I N-acetyl-D-mannosaminouronosyltransferase [EC:	wecG,	Extracellular matrix synthesis	K02852	26.8721	39.9993	38.8639	37.4558	38.2393	36.5248	58.701	0	19.7263	10.0577	54.3959	0	1.34233	0	0	0	0	0	0	18.2933	33.7504	0	64.5323	2.1026
arabinose-5-phosphate isomerase [EC:5.3.1.13]	kdsD	Lipopolysaccharide biosynthesis	K06041	26.2295	19.5647	31.1311	18.1502	14.1929	10.9397	22.4902	0	0	6.23985	17.807	1.48978	1.40793	5.66984	0	0	0.987221	1.29442	0	0	0	1.31274	0	0
Kdo2-lipid IVA lauroyltransferase/acyltransferase [EC:2.3.1.241 2.3.1.-]	lpxL	Lipopolysaccharide biosynthesis	K02517	22.3651	40.6872	29.783	20.5716	24.0686	30.1621	35.4263	83.5545	22.1532	5.28211	20.1211	0	0	0	0.582747	0	0.797228	1.5805	3.85563	0	0	0	0	0.337841
D-beta-D-heptose 7-phosphate kinase / D-beta-D-heptose 1-phosphate adenosylt	gmhC	Lipopolysaccharide biosynthesis	K03272	20.3283	14.6009	29.7275	12.3985	13.4658	5.97931	8.03484	0	0	4.71451	17.4163	4.55474	0	0	0	3.00809	0	0	0	0	0.170715	0	0	1.00099
D-glycero-D-manno-heptose 1,7-bisphosphate phosphatase [EC:3.1.3.82 3.1.3.83]	gmhB	Lipopolysaccharide biosynthesis	K03273	20.2002	29.5849	21.0907	9.17508	20.2018	7.49836	7.15212	38.7901	0	9.93865	18.7296	0	0	0	0	2.57715	0	0	0	0	0.51304	1.21308	0	0.245702
UDP-glucose:(glucosyl)LPS alpha-1,2-glucosyltransferase [EC:2.4.1.-]	waaD	Lipopolysaccharide biosynthesis	K00713	17.1549	45.4801	26.8889	54.4545	36.6638	36.5364	29.7254	12.2215	44.9894	17.0528	48.2727	0	0.525996	0	0	0	0.296721	0	0	0	27.3182	0.645399	148.323	13.3787
D-glycero-alpha-D-manno-heptose 1-phosphate guanylyltransferase [EC:2.7.7.71]	hddC	Lipopolysaccharide biosynthesis	K15669	15.8714	23.2783	21.0907	6.24388	17.7892	4.92168	3.06775	0	0	5.78838	7.90482	0	0	0	0	0	0	0	0	0	0	0	0	0
D-glycero-alpha-D-manno-heptose-7-phosphate kinase [EC:2.7.1.168]	hddA	Lipopolysaccharide biosynthesis	K07031	14.9936	17.6812	11.7851	9.95004	12.3079	0	10.6737	0	0	4.67921	4.56792	0	4.25578	0	0	0	0.644102	1.04358	11.6253	0	1.93642	0.693707	4.18201	0.298707
D-glycero-beta-D-manno-heptose-7-phosphate kinase [EC:2.7.1.167]	rfaE1	Lipopolysaccharide biosynthesis	K21344	14.9631	9.04937	15.9523	9.70209	10.1388	3.18188	6.20192	0	0	3.0186	9.80917	0	0	0	0	3.00809	0	0	0	0	0	0	0	0.330686
lipid-A-disaccharide synthase [EC:2.4.1.182]	lpxB	Lipopolysaccharide biosynthesis	K00748	12.4565	5.5222	6.3659	18.027	15.7071	15.5033	16.0993	15.7628	16.6018	5.90395	26.7103	0	0	0	0	0	0	0.556401	0	0	5.09547	4.06488	14.3524	2.48242
lipopolysaccharide heptosyltransferase II [EC:2.4.99.24]	waaF	Lipopolysaccharide biosynthesis	K02843	12.0914	11.7793	18.9633	12.4644	8.80957	8.08489	12.3089	0	0	9.51198	20.8788	1.42718	0	0	3.35713	0	2.29636	0	7.35402	3.73353	4.59331	1.44811	15.0914	0.843752
UDP-3-O-[3-hydroxymyristoyl] glucosamine N-acyltransferase [EC:2.3.1.191]	lpxD	Lipopolysaccharide biosynthesis	K02536	11.7189	17.2896	13.3912	16.555	6.84402	4.58155	5.99558	14.1166	0	3.92529	15.101	2.7918	0	0	0	0	0.593442	3.07196	0	0	1.23188	0	13.2683	2.89114
UDP-2,3-diacylglucosamine hydrolase [EC:3.6.1.54]	lpxI	Lipopolysaccharide biosynthesis	K09949	11.3028	4.9759	0	11.7746	9.92976	12.7768	2.82362	15.7628	0	2.93413	12.8287	0	0	0	0	0	0	0	4.66425	0	0.27603	0	1.48987	0
lipopolysaccharide heptosyltransferase III [EC:2.4.99.25]	waaQ	Lipopolysaccharide biosynthesis	K02849	7.57049	9.49226	11.8759	8.3908	6.52112	4.01616	10.2979	0	0	4.32179	16.9168	1.42718	0	0	0	0	0	0	7.35402	0	0	0	0	0.843752
lipopolysaccharide core heptose(I) kinase [EC:2.7.1.235]	waaP	Lipopolysaccharide biosynthesis	K02848	7.37112	24.8815	38.2664	11.7394	11.588	9.21761	4.20127	23.8583	18.5782	2.52461	3.88029	4.17626	0	0	0	0	1.73168	0	0	0	0	0	0	0
3-deoxy-D-manno-octulosonate 8-phosphate phosphatase (KDO 8-P phosphatase) [EC:3.1.3.45]	kdsC	Lipopolysaccharide biosynthesis	K03270	7.20432	2.22866	0	1.34958	1.70544	0	0	0	0	1.61626	11.0574	0	0	0	0	0	0	0	0	0	0	0	1.04846	0
2-dehydro-3-deoxyphosphooctonate aldolase (KDO 8-P synthase) [EC:2.5.1.55]	kdsA	Lipopolysaccharide biosynthesis	K01627	6.87434	3.35698	12.1431	7.72252	11.8055	4.32332	7.87174	15.5974	24.9914	5.91257	9.67432	0	0	0	0	0	0	3.51789	0	0	0.765552	0.839486	0.859298	0
polysaccharide biosynthesis protein VpsD	vpsD,	Extracellular matrix synthesis	K20921	6.74246	2.97806	3.67111	3.51541	3.49064	3.5825	2.75821	0	0	2.17625	2.72371	0	0	0	0	0	0	0	0	0	0	0	0	0
alginate biosynthesis protein AlgX	algX	Extracellular matrix synthesis	K19293	5.56054	4.72264	7.64681	9.11439	4.86053	1.45052	4.28327	0	24.1325	2.47825	23.9014	3.26605	0	0	0	2.20545	0	0	0	1.14878	0.563165	0	0	0
O-antigen ligase [EC:2.4.1.-]	waaL	Lipopolysaccharide biosynthesis	K02847	5.2628	4.22302	8.61755	5.64214	5.62335	2.67669	8.42769	19.3983	0	3.3992	6.83872	0	0	0	0	1.4656	0.951646	0	0	0	7.00854	0.433081	16.3619	4.18307
3-deoxy-D-manno-octulosonic-acid transferase [EC:2.4.99.12 2.4.99.13 2.4.99.14 2.4.99.15	kdtA	Lipopolysaccharide biosynthesis	K02527	5.14631	11.2984	19.0815	18.0665	18.4254	13.1648	23.3296	20.6521	0	8.92688	18.3569	0	0	0	0.862726	0	0	0	0	0	0.46005	0	8.53811	0.78956
undecaprenyl-phosphate glucose phosphotransferase [EC:2.7.8.31]	wcaJ	Extracellular matrix synthesis	K03606	4.7346	4.22854	10.7647	7.43627	7.39552	11.1006	8.73106	0	0	4.62067	3.47204	0	0	0	0	1.73434	0	0	2.18595	0	0.394478	0	0.742827	0
lipopolysaccharide heptosyltransferase I [EC:2.4.99.23]	waaC	Lipopolysaccharide biosynthesis	K02841	4.53085	5.03073	8.51662	4.80721	3.00228	4.90556	5.26324	0	0	4.40125	9.79592	1.42718	0	0	0	0	0	0	0	3.73353	4.59331	1.44811	15.0914	0
alginate O-acetyltransferase complex protein AlgI	algI	Extracellular matrix synthesis	K19294	3.68602	4.07427	5.77526	3.63927	2.79485	2.43426	3.15044	0	0	2.49575	21.0419	0	0	0	0	0	0.235262	0	0	0	2.3309	0	9.70599	3.23422
Kdo2-lipid IVA 3' secondary acyltransferase [EC:2.3.1.-]	lpxJ	Lipopolysaccharide biosynthesis	K09778	3.36646	2.43132	12.9598	3.22335	4.21312	0	2.81359	16.645	0	2.02592	6.0595	0	0	0	0	0	0	0	0	0	0	0	0	0
ADP-L-glycero-D-manno-heptose 6-epimerase [EC:5.1.3.20]	gmhD	Lipopolysaccharide biosynthesis	K03274	2.5777	8.97202	1.64107	6.62545	6.49115	7.1678	4.37986	0	0	2.79111	20.1164	0	0	0	0	0	0	0	0	0	0	0.622845	0	0
lipid IVA palmitoyltransferase [EC:2.3.1.251]	pagP	Lipopolysaccharide biosynthesis	K12973	2.53306	2.04086	0	2.21111	3.15476	1.25526	1.41581	0	0	1.48038	5.17467	0	0	0	0	0	0	0	0	0	0	0	0	0
colanic acid/amylovoran/stewartan biosynthesis glycosyltransferase WcaL/AmsK/CpsK	wcaL,	Extracellular matrix synthesis	K16703	2.49305	3.75244	11.4873	7.08209	4.17806	2.33168	5.08772	5.08071	0	2.44356	5.60809	0	0.390928	0	0	0	0.538942	0	0	0	0.409147	2.84093	2.81475	0
4-amino-4-deoxy-L-arabinose transferase [EC:2.4.2.43]	arnT	Lipopolysaccharide biosynthesis	K07264	2.42611	0.540447	0	0.564413	0	0	0	0	0	0	0	0	0	0	0	0	0.685927	0	0	0	0	0	0	0
exopolysaccharide production protein ExoY	exoY	Extracellular matrix synthesis	K16566	1.83332	1.32309	7.08841	0	3.47039	1.74839	0	0	0	0.747527	9.60733	0	0	0	0	0	0	0	0	0	0	0	0	0
undecaprenyl-phosphate glucose phosphotransferase [EC:2.7.8.31]	gumD	Extracellular matrix synthesis	K13656	1.81825	1.092	0	0.341103	0.48847	0	2.70287	0	0	1.55629	0	0	0	0	0	0	0	0	0	0	0	0	0	0
lauroyl-Kdo2-lipid IVA myristoyltransferase [EC:2.3.1.243]	lpxM	Lipopolysaccharide biosynthesis	K02560	1.62906	1.84314	3.14934	0	2.28706	0	0	0	0	0	0	0	0	0	0	0	0	0	3.85563	0	0	0	0	0
KDO2-lipid IV(A) palmitoleoyltransferase [EC:2.3.1.242]	lpxP	Lipopolysaccharide biosynthesis	K12974	1.62906	1.84314	4.71947	0	2.28706	0	0	0	0	0	4.65273	0	0	0	0	0	0	0	0	0	0	0	0	0
mannuronan synthase [EC:2.4.1.33]	alg44	Extracellular matrix synthesis	K19291	1.4683	7.49024	3.06355	1.55277	4.87045	0.89113	3.38928	0	0	1.62273	6.62568	0	0	0	0	0	0	0	0	0	0	0	0	0
polysaccharide biosynthesis protein PslA	pslA	Extracellular matrix synthesis	K20997	1.192	0.937302	2.17308	2.73083	1.61163	4.48116	3.61087	0	0	2.6728	0	6.32924	0	0	0	10.2822	2.62441	0	0	0	0.189904	0	0	0
2-beta-glucuronyltransferase [EC:2.4.1.264]	gumK	Extracellular matrix synthesis	K13659	1.03234	1.2264	0	0	0	0	0	0	0	0	0	0	0	0	0	0	0	0	0	0	0	0	0	0
succinoglycan biosynthesis protein ExoO [EC:2.4.-.-]	exoO	Extracellular matrix synthesis	K16555	0.809851	2.34459	1.69731	1.71227	0	0	1.37612	0	0	0.97222	0	0	0	0	0	0	0	0	0	0.323775	0.36026	0	0.714387	0
succinoglycan biosynthesis protein ExoU [EC:2.4.-.-]	exoU	Extracellular matrix synthesis	K16564	0.809851	0	1.69731	1.71227	0	0	1.37612	0	0	0.68056	0	0	0	0	0	0	0	0	0	0	0.36026	0	0.714387	0
UDP-D-galactose:(glucosyl)LPS alpha-1,6-D-galactosyltransferase [EC:2.4.1.-]	waaB	Lipopolysaccharide biosynthesis	K02840	0.805223	1.37884	4.94598	12.6245	11.3057	22.2006	24.9752	0	0	0.308908	0	0	0.68341	0	1.12721	0	0	0.832478	0	0	0	0	0	0
3-deoxy-D-manno-octulosonic acid kinase [EC:2.7.1.166]	kdkA	Lipopolysaccharide biosynthesis	K11211	0.792765	2.30342	5.94843	1.34425	0	3.96184	5.85078	0	0	0	5.65549	0	0.740136	0	0	0	0	0	0	0	0	0	0	0
polysaccharide biosynthesis protein VpsI	vpsI	Extracellular matrix synthesis	K20922	0.713489	1.35325	6.4511	3.68286	4.31035	0.991495	0	0	0	0.290921	4.08734	0	0	0	0	0	0	0	0	0	0	0	0	0
acyltransferase [EC:2.3.1.-]	gumF	Extracellular matrix synthesis	K13663	0.661568	1.98922	0	1.39936	0	0.919344	1.03693	0	0	0	0	0	0	0	0	0	0	0	0	0	0	0	0	0
UDP-galactose-lipid carrier transferase	amsG,	Extracellular matrix synthesis	K16707	0.567059	0	1.09625	0.565168	1.20739	0.788009	0	0	0	0	0	0	0	0	0	0	0	0	0	0	0	0	0	0
heptose III glucuronosyltransferase [EC:2.4.1.-]	waaH	Lipopolysaccharide biosynthesis	K19354	0.236632	1.08533	1.37354	0.498676	0.929929	0	0	0	0	0.0967289	0.677791	0	0	0	0	0	0	0	0	0	0	0	0	0
UDP-glucose:(heptosyl)LPS alpha-1,3-glucosyltransferase [EC:2.4.1.-]	waaG	Lipopolysaccharide biosynthesis	K02844	0	1.81869	0	3.00336	0	0.964631	0	0	0	0.552471	3.91868	0	0	0	0	0	0	0	0	0.600367	0.624906	0	1.85674	0
heptose II phosphotransferase [EC:2.7.1.-]	waaY	Lipopolysaccharide biosynthesis	K02850	0	0	0	0	0	0	0	0	0	0	0	0	0	0	0	0	0	0	0	0	0	0	0	0
putative colanic acid biosynthesis glycosyltransferase WcaI	wcaI	Extracellular matrix synthesis	K03208	0	0	0	0.59037	0	0	0	0	0	0.364806	0	0	0	0	0	0	0.754519	0	0	0.742068	3.92023	0.541351	29.145	1.65114
UDP-2,3-diacylglucosamine hydrolase [EC:3.6.1.54]	lpxH	Lipopolysaccharide biosynthesis	K03269	0	1.66327	0	0	1.96914	4.98905	0	0	0	0	0	0	0	6.1308	0	0	0.429401	0	0	0	0	0	0	0
UDP-glucose:(glucosyl)LPS alpha-1,3-glucosyltransferase [EC:2.4.1.-]	waaO	Lipopolysaccharide biosynthesis	K03275	0	0.755602	0	3.02097	0.755078	0	0	0	23.1768	0.438603	0	0	0	0	0	0	0	0	0	0	0	0	0	0
UDP-glucose/galactose:(glucosyl)LPS alpha-1,2-glucosyl/galactosyltransferase [EC:2	waaR	Lipopolysaccharide biosynthesis	K03276	0	0.755602	0	3.02097	0.755078	0	0	0	23.1768	0.438603	0	0	0	0	0	0	0	0	0	0	0	0	0	0
heptosyltransferase IV [EC:2.4.-.-]	waaU	Lipopolysaccharide biosynthesis	K03277	0	0	0	0	0	0	0	0	0	0	0	0	0	0	0	0	0	0	0	0	0	0	0	0
UDP-D-galactose:(glucosyl)LPS alpha-1,3-D-galactosyltransferase [EC:2.4.1.44]	waaI	Lipopolysaccharide biosynthesis	K03278	0	0.755602	0	3.02097	0.755078	0	0	0	23.1768	0.438603	0	0	0	0	0	0	0	0	0	0	0	0	0	0
UDP-glucose:(galactosyl)LPS alpha-1,2-glucosyltransferase [EC:2.4.1.58]	waaJ	Lipopolysaccharide biosynthesis	K03279	0	0.755602	0	3.02097	0.755078	0	0	0	23.1768	0.438603	0	0	0	0	0	0	0	0	0	0	0	0	0	0
UDP-N-acetylglucosamine:(glucosyl)LPS alpha-1,2-N-acetylglucosaminyltransferase [EC:2.4.	waaK	Lipopolysaccharide biosynthesis	K03280	0	0.893176	0	0.386965	1.10829	0	0	0	0	0.965664	0	0	0	0	0	0	0	0	0	0	0	0	0	0
lipid A ethanolaminephosphotransferase [EC:2.7.8.43]	eptA	Lipopolysaccharide biosynthesis	K03760	0	0	0	0	0	0	0	0	0	0	0	0	0	0	0	0	0	0	0	0	0.777704	0	0	0
putative colanic acid biosynthesis acetyltransferase WcaF [EC:2.3.1.-]	wcaF	Extracellular matrix synthesis	K03818	0	0	0	2.69874	0	0	0	0	0	0	0	0	0	0	0	0	0	0	0	0	3.10035	0	12.8438	2.24269
putative colanic acid biosynthesis acetyltransferase WcaB [EC:2.3.1.-]	wcaB	Extracellular matrix synthesis	K03819	0	0	0	0	0	0	0	0	0	0	0	0	0	0	0	0	0	0	0	0	0	0	0	0
lipid A 3-O-deacylase [EC:3.1.1.-]	lpxR	Lipopolysaccharide biosynthesis	K09953	0	0.661063	0	0.31397	0.376461	0.372636	0	0	0	0.108409	2.60273	0	0	0	0	0	0	0	0	0	0	0	0	0
poly-beta-1,6-N-acetyl-D-glucosamine synthase [EC:2.4.1.-]	pgaC,	Extracellular matrix synthesis	K11936	0	0.992315	0	0.529319	0.367032	0	0	0	0	0.27757	6.74227	0	0	0	0	3.20792	0	0	0	0	0	0	0	0
biofilm PGA synthesis protein PgaD	pgaD	Extracellular matrix synthesis	K11937	0	0	0	0	0	0	0	0	0	0	0	0	0	0	0	0	0	0	0	0	0	0	0	0
dTDP-N-acetylfucosamine:lipid II N-acetylfucosaminyltransferase [EC:2.4.1.325]	wecF,	Extracellular matrix synthesis	K12582	0	0	0	0	0	1.76415	0	0	0	0	0	0	0	0	0	0	0	0	0	0	0	0	0	0
KDO II ethanolaminephosphotransferase [EC:2.7.8.42]	eptB	Lipopolysaccharide biosynthesis	K12975	0	0	0	0	0	0	0	0	0	0	0	0	0	0	0	0	0	0	0	0	0	0	0	0
lipid A 3-O-deacylase [EC:3.1.1.-]	pagL	Lipopolysaccharide biosynthesis	K12976	0	0	0	0.571449	0.410437	0	0.910792	18.3953	0	3.79687	11.7654	0	0	0	0	0	0	2.24855	0	0	1.50755	0	0	0
lipid A 1-phosphatase [EC:3.1.3.-]	lpxE	Lipopolysaccharide biosynthesis	K12977	0	2.72664	7.07578	1.94573	2.36883	1.83869	0	0	0	0	0	0	0	0	0	0	0	0	0	0	0	0	0	0
beta-hydroxylase [EC:1.14.11.-]	lpxO	Lipopolysaccharide biosynthesis	K12979	0	5.91437	8.25508	5.25029	3.12689	2.34515	14.5697	0	0	3.33915	3.24196	0	0	0	0	0	0	0	0	0	0	0	0	0
KDO transferase III [EC:2.4.99.-]	waaZ	Lipopolysaccharide biosynthesis	K12981	0	0	0	0.627939	0	0	0	0	0	1.57451	6.89956	0	0	0	0	0	0	0.932091	0	0	0	0	0.515946	0
UDP-glucose:(glucosyl)LPS beta-1,3-glucosyltransferase [EC:2.4.1.-]	waaV	Lipopolysaccharide biosynthesis	K12983	0	0	0	0	0	0	0	0	0	0	0	0	0	0	0	0	0	0	0	0	0	0	0	0
(galactosyl)LPS 1,2-glucosyltransferase [EC:2.4.1.-]	waaW	Lipopolysaccharide biosynthesis	K12985	0	0.755602	0	3.02097	0.755078	0	0	0	23.1768	0.438603	0	0	0	0	0	0	0	0	0	0	0	0	0	0
1,5-rhamnosyltransferase [EC:2.4.1.-]	waaS	Lipopolysaccharide biosynthesis	K12986	0	0	0	0.322772	0	0	0	0	0	0.268491	0	0	0	0	0	0	0	0	0	0	0	0	0	0
alpha-1,3-mannosyltransferase [EC:2.4.1.252]	gumH,	Extracellular matrix synthesis	K13657	0	2.98252	1.87229	0	4.93913	0	0	0	0	0	0	0	0	0	0	0	0	0	0	0	0	0	0	0
beta-1,4-mannosyltransferase [EC:2.4.1.251]	gumI	Extracellular matrix synthesis	K13658	0	0.427432	0	0.442778	0	0	0	0	0	0	0	0	0	0	0	0	0	0	0	0	0	0	0	0
beta-1,4-glucosyltransferase [EC:2.4.1.-]	gumM	Extracellular matrix synthesis	K13660	0	2.98252	1.87229	0	4.93913	0	0	0	0	0	0	0	0	0	0	0	0	0	0	0	0	0	0	0
acyltransferase [EC:2.3.1.-]	gumG	Extracellular matrix synthesis	K13664	0	0	0	0	0	0	0	0	0	0	0	0	0	0	0	0	0	0	0	0	0	0	0	0
pyruvyltransferase	gumL	Extracellular matrix synthesis	K13665	0	0	0	0	0	0	0	0	0	0.186852	0	0	0	0	0	0	0	0	0	1.56174	0	0	0	0
putative colanic acid biosynthesis glycosyltransferase WcaE [EC:2.4.-.-]	wcaE	Extracellular matrix synthesis	K13683	0	0	0	0	0	0	0	0	0	0	0	0	0	0	0	0	0	0	0	0	0	0	0	0
putative colanic acid biosynthesis glycosyltransferase WcaC [EC:2.4.-.-]	wcaC	Extracellular matrix synthesis	K13684	0	0	2.32835	0	0	0	0	0	0	0	0	0	0	0	0	0	0	0	0	0	0	0	0	0
succinoglycan biosynthesis protein ExoM [EC:2.4.-.-]	exoM	Extracellular matrix synthesis	K16556	0	0	0	0	0	0	0	0	0	0	0	0	0	0	0	0	0	0	0	0	0	0	0	0
succinoglycan biosynthesis protein ExoA [EC:2.4.-.-]	exoA	Extracellular matrix synthesis	K16557	0	0	0	0	0	0	0	0	0	0	0	0	0	0	0	0	0	0	0	0	0	0	0	0
succinoglycan biosynthesis protein ExoL [EC:2.-.-.-]	exoL	Extracellular matrix synthesis	K16558	0	0	0	0	0	0	0	0	0	0	0	0	0	0	0	0	0	0	0	0	0	0	0	0
succinoglycan biosynthesis protein ExoH	exoH	Extracellular matrix synthesis	K16560	0	0	0	0	0	0	0	0	0	0	0	0	0	0	0	0	0	0	0	0	0	0	0	0
succinoglycan biosynthesis protein ExoW [EC:2.4.-.-]	exoW	Extracellular matrix synthesis	K16562	0	0	0	0	0	0	0	0	0	0	0	0	0	0	0	0	0	0	0	0	0	0	0	0
succinoglycan biosynthesis protein ExoV	exoV	Extracellular matrix synthesis	K16563	0	0	0	0	0	0	0	0	0	0	0	0	0	0	0	0	0	0	0	0	0.321281	0	4.75009	0
exopolysaccharide production protein ExoZ	exoZ	Extracellular matrix synthesis	K16568	0	0	0	0	0	0	0	0	0	0	0	0	0	0	0	0	0	0	0	0	0	0	0.314405	0
amylovoran/stewartan biosynthesis glycosyltransferase AmsB/CpsE [EC:2.4.-.-]	amsB,	Extracellular matrix synthesis	K16700	0	0	0	1.01451	0	0	0	0	0	0	0	0	0	0	0	0	0	0	0	0	0	0	0	0
amylovoran biosynthesis glycosyltransferase AmsD [EC:2.4.-.-]	amsD	Extracellular matrix synthesis	K16701	0	0	0	0	0	0	0	0	0	0	0	0	0	0	0	0	0	0	0	0	0	0	0	0
amylovoran biosynthesis glycosyltransferase AmsE [EC:2.4.-.-]	amsE	Extracellular matrix synthesis	K16702	0	0	0	0	0	0	0	0	0	0	0	0	0	0	0	0	0	0	0	0	0	0	0	0
colanic acid/amylovoran biosynthesis protein WcaK/AmsJ	wcaK,	Extracellular matrix synthesis	K16710	0	0.76088	0	0	0.499572	0	1.11549	0	0	0.263564	0	0	0	0	0	0	0	0	0	0	0	0	0	1.269
mannuronan synthase [EC:2.4.1.33]	alg8	Extracellular matrix synthesis	K19290	0	0	0	0	0	0	0	0	0	0	0	0	0	0	0	0	0	0	0	0	0	0	0	0
alginate O-acetyltransferase complex protein AlgJ	algJ	Extracellular matrix synthesis	K19295	0	0	0	0	0	0	0	0	0	0	0	0	0	0	0	0	0	0	0	0	0	0	0	0
alginate O-acetyltransferase complex protein AlgF	algF	Extracellular matrix synthesis	K19296	0	2.21433	0	0.437173	0.757971	0	0	0	0	1.09096	0	0	0	0	0	0	0	0	0	0	0	0	0	0
heptose-I-phosphate ethanolaminephosphotransferase [EC:2.7.8.-]	eptC	Lipopolysaccharide biosynthesis	K19353	0	0	0	0	0	0	0	0	0	0	0	0	0	0	0	0	0	0	0	0	0.777704	0	0	0
Kdo2-lipid A phosphotransferase [EC:2.7.4.29]	lpxT	Lipopolysaccharide biosynthesis	K19803	0	0	0	0	0	0	0	0	0	0	0	0	0	0	0	0	0	0	0	0	0	0	0	0
polysaccharide biosynthesis protein PslF	pslF	Extracellular matrix synthesis	K20999	0	0	0	0	0	0	0	0	0	0	0	0	0	0	0	0	0	0	0	0	0	0	0	0
polysaccharide biosynthesis protein PslH	pslH	Extracellular matrix synthesis	K21001	0	0.389809	0	0	0.925889	0	0	0	0	0	1.92661	0	0	0	0	0	0	0	0	0	0	0	0	0
polysaccharide biosynthesis protein PslI	pslI	Extracellular matrix synthesis	K21002	0	0	0	0	0	0	0	0	0	0	0	0	0	0	0	0	0	0	0	0	0	0	0	0
exopolysaccharide glucosyl ketal-pyruvate-transferase [EC:2.5.1.98]	pssM	Extracellular matrix synthesis	K21154	0	0	0	0	0	0	0	0	0	0	0	0	0	0	0	0	0	0	0	0	0.321281	0	4.75009	0
D-glycero-beta-D-manno-heptose 1-phosphate adenylyltransferase [EC:2.7.7.70]	rfaE2	Lipopolysaccharide biosynthesis	K21345	0	0	0	0.852757	1.22118	0	0	0	0	0	0	0	0	0	0	0	0	0	0	0	0	0	0	0
poly-beta-1,6-N-acetyl-D-glucosamine synthesis protein	icaD	Extracellular matrix synthesis	K21461	0	2.34459	1.60246	0.406313	1.20628	1.17258	1.29922	0	0	1.02002	2.37426	0	0	0	0	0	0	0	0	0.349336	0	1.36293	0	0
beta-1,4-galactosyltransferase	waaX	Lipopolysaccharide biosynthesis	K23067	0	0	0	0	0	0	0	0	0	0	0	0	0	0	0	0	0	0	0	0	0	0	0	0
3-deoxy-D-manno-octulosonic acid-hydrolase [EC:3.2.1.144]	kdoH1	Lipopolysaccharide biosynthesis	K23082	0	0	0	0	0	0	0	0	0	0	0	0	0	0	0	0	0	0	0	0	0	0	0	0
3-deoxy-D-manno-octulosonic acid-hydrolase	kdoH2	Lipopolysaccharide biosynthesis	K23083	0	0	0	0	0	0	0	0	0	0	0	0	0	0	0	0	0	0	0	0	0	0	0	0
lipid A 4'-phosphatase [EC:3.1.3.-]	lpxF	Lipopolysaccharide biosynthesis	K23159	0	0	0	0	0	0	0	0	0	0	0	0	0	0	0	0	0	0	0	0	0	0	0	0
GlcNAc transferase	wabB	Lipopolysaccharide biosynthesis	K23160	0	0	0	0	0	0	0	0	0	0	0	0	0	0	0	0	0	0	0	0	0	0	0	0
UDP-glucose:(glucosyl)LPS alpha-1,2-glucosyltransferase [EC:2.4.1.-]	waaH	Lipopolysaccharide biosynthesis	K24623	0	0	0	0	0	0	0	0	0	0	0	0	0	0	0	0	0	0	0	0	0	0	0	0
polysaccharide biosynthesis protein PslC	pslC	Extracellular matrix synthesis	K25205	0	0	0	0	0	0	0	0	0	0	0	0	0	0	0	0	0	0	0	0	0	0	0	0
putative colanic acid biosynthesis glycosyltransferase WcaA	wcaA	Extracellular matrix synthesis	K25875	0	0	0	0	0	0	0	0	0	0	0	0	0	0	0	0	0	0	0	0	0	0	0	0
polysaccharide biosynthesis protein VpsK	vpsK	Extracellular matrix synthesis	K25886	0	0	0	0	0	0	0	0	0	0	0	0	0	0	0	0	0	0	0	0	0	0	0	0
undecaprenyl-phosphate glucose phosphotransferase [EC:2.7.8.31]	aceA	Extracellular matrix synthesis	K25887	0	0	0	0	0	0	0	0	0	0	0	0	0	0	0	0	0	0	0	0	0	0	0	0
beta-1,4-glucosyltransferase [EC:2.4.1.-]	aceB	Extracellular matrix synthesis	K25888	0	0	0	0	0	0	0	0	0	0	0	0	0	0	0	0	0	0	0	0	0	0	0	0
glucosyltransferase	aceQ	Extracellular matrix synthesis	K25889	0	0	0	0	0	0	0	0	0	0	0	0	0	0	0	0	0	0	0	0	0	0	0	0
beta-1,6-glucosyltransferase	aceP	Extracellular matrix synthesis	K25890	0	0	0	0	0	0	0	0	0	0	0	0	0	0	0	0	0	0	0	0	0	0	0	0
rhamnosyltransferase	aceR	Extracellular matrix synthesis	K25891	0	0	0	0	0	0	0	0	0	0	0	0	0	0	0	0	0	0	0	0	0	0	0	0
acyltransferase	aceI	Extracellular matrix synthesis	K25892	0	0	0	0	0	0	0	0	0	0	0	0	0	0	0	0	0	0	0	0	0	0	0	0
acidic exopolysaccharide biosynthesis protein PssA	pssA	Extracellular matrix synthesis	K25902	0	0	0	0	0	0	0	0	0	0	0	0	0	0	0	0	0	0	0	0	0	0	0	0
exopolysaccharide biosynthesis glucuronosyltransferase PssD	pssD	Extracellular matrix synthesis	K25903	0	0	0	0	0	0	0	0	0	0	0	0	0	0	0	0	0	0	0	0	0	0	0	0
exopolysaccharide biosynthesis glucuronosyltransferase PssE	pssE	Extracellular matrix synthesis	K25904	0	0	0	0	0	0	0	0	0	0	0	0	0	0	0	0	0	0	0	0	0	0	0	0
exopolysaccharide biosynthesis glycosyltransferase PssC	pssC	Extracellular matrix synthesis	K25905	0	0	0	0	0	0	0	0	0	0	0	0	0	0	0	0	0	0	0	0	0	0	0	0
exopolysaccharide biosynthesis glucosyltransferase PssS [EC:2.4.1.-]	pssS	Extracellular matrix synthesis	K25906	0	0	0	0	0	0	0	0	0	0	0	0	0	0	0	0	0	0	0	0	0	0	0	0
exopolysaccharide biosynthesis glycosyltransferase PssF	pssF	Extracellular matrix synthesis	K25907	0	0	0	0	0	0	0	0	0	0	0	0	0	0	0	0	0	0	0	0	0	0	0	0
exopolysaccharide biosynthesis glycosyltransferase PssI	pssI	Extracellular matrix synthesis	K25908	0	0	0	0	0	0	0	0	0	0	0	0	0	0	0	0	0	0	0	0	0	0	0	0
exopolysaccharide biosynthesis glycosyltransferase PssG	pssG	Extracellular matrix synthesis	K25909	0	0	0	0	0	0	0	0	0	0	0	0	0	0	0	0	0	0	0	0	0	0	0	0
exopolysaccharide biosynthesis glycosyltransferase PssH	pssH	Extracellular matrix synthesis	K25910	0	0	0	0	0	0	0	0	0	0	0	0	0	0	0	0	0	0	0	0	0	0	0	0
exopolysaccharide biosynthesis galactosyltransferase PssJ	pssJ	Extracellular matrix synthesis	K25911	0	0	0	0	0	0	0	0	0	0	0	0	0	0	0	0	0	0	0	0	0	0	0	0
exopolysaccharide acyltransferase PssR	pssR	Extracellular matrix synthesis	K25912	0	0	0	0	0	0	0	0	0	0	0	0	0	0	0	0	0	0	0	0	0	0	0	0
exopolysaccharide biosynthesis protein PssK	pssK	Extracellular matrix synthesis	K25913	0	0	0	0	0	0	0	0	0	0	0	0	0	0	0	0	0	0	0	0	0	0	0	0
stewartan biosynthesis glycosyltransferase CpsG	cpsG	Extracellular matrix synthesis	K25957	0	0	0	0	0	0	0	0	0	0	0	0	0	0	0	0	0	0	0	0	0	0	0	0
stewartan biosynthesis galactosyltransferase CpsF	cpsF	Extracellular matrix synthesis	K25958	0	0	0	0	0	0	0	0	0	0	0	0	0	0	0	0	0	0	0	0	0	0	0	0
