# Supplementary material for: Metatranscriptomics of microbial biofilm succession on HDPE foil: uncovering plastic-degrading potential in soil communities
Source: Environ Microbiome. 2024 Nov 21;19:95. doi: 10.1186/s40793-024-00621-1 (PMC11583400; doi:10.1186/s40793-024-00621-1)
Supplement: Supplementary file 6 — Supplementary Material 6 [file 40793_2024_621_MOESM6_ESM.xlsx]

## Sheet: Plastic soil_Day2 vs. Day7&Day1
Supplementary Table 3a. Differentially expressed gene analysis (DESEQ) of genes expressed in the early vs. mid successional biofilm stages in plastic soil
Row.names	baseMean	log2FoldChange	lfcSE	stat	pvalue	padj	gene_function	Pathway
K00059	2.45954	0.633656	2.27642	0.278356	0.780739	0.964272	3-oxoacyl-[acyl-carrier-protein] reductase (FabG)	Other
K00121	13.7975	-1.66418	1.31359	-1.26689	0.205193	0.964272	S-(hydroxymethyl)glutathione dehydrogenase (frmA)	N-alkane degradation
K00128	14.0085	-0.870149	1.57112	-0.553841	0.579687	0.964272	aldehyde dehydrogenase (ALDH)	N-alkane degradation
K00249	33.1464	-1.41792	1.30274	-1.08841	0.276416	0.964272	Acryloyl-CoA reductase (ACADM)	Fatty acid degradation
K00376	0.139456	0.768243	3.81694	0.201272	0.840486	0.964272	Nitrous-oxide reductase precursor	Other
K00626	15.9877	-1.27509	1.29788	-0.982438	0.325884	0.964272	Putative acyltransferase (atoB)	Fatty acid degradation
K00632	11.5896	-1.81592	1.41167	-1.28636	0.198316	0.964272	3-ketoacyl-CoA thiolase (FadA)	Fatty acid degradation
K01032	0.957112	2.09703	3.06638	0.683879	0.494051	0.964272	3-oxoadipate CoA-transferase subunit B (pcaJ)	Other
K01046	0.827784	3.06056	3.39755	0.900814	0.367687	0.964272	Lactonizing lipase precursor (lip)	Other
K01825	0.112261	-0.914868	3.81694	-0.239686	0.810573	0.964272	Fatty acid oxidation complex subunit alpha (FadB)	Fatty acid degradation
K01995	6.37444	-2.33407	1.61761	-1.44291	0.149045	0.964272	Sulfate/thiosulfate import ATP-binding protein (LivG)	Membrane transport
K01996	3.23054	-2.29348	1.9204	-1.19428	0.23237	0.964272	High-affinity branched-chain amino acid transport ATP-binding protein (LivF)	Membrane transport
K01997	2.23317	-2.5985	2.27229	-1.14356	0.252807	0.964272	branched-chain AA transport system permease protein (LivH)	Membrane transport
K01998	4.656	-0.395133	1.72541	-0.229008	0.818863	0.964272	High-affinity branched-chain amino acid transport system permease protein (LivM)	Membrane transport
K02078	83.6546	1.32462	1.30277	1.01677	0.309264	0.964272	Acyl carrier protein (acpP)	Other
K05973	0.130502	0.768243	3.81694	0.201272	0.840486	0.964272	Esterase PHB depolymerase	Polymer specific
K06076	0.112261	-0.914868	3.81694	-0.239686	0.810573	0.964272	long-chain fatty acid transport protein (FadL)	Membrane transport
K06446	0.112261	-0.914868	3.81694	-0.239686	0.810573	0.964272	Acyl-CoA dehydrogenase (DCAA)	Other
K07516	2.35506	0.843309	2.02879	0.415672	0.67765	0.964272	Fatty acid oxidation complex subunit alpha (FadN)	Fatty acid degradation
K11731	4.02875	-3.54313	1.8868	-1.87785	0.060402	0.964272	Acyl-CoA dehydrogenase (AtuD)	Geraniol degradation
K13777	0.112261	-0.914868	3.81694	-0.239686	0.810573	0.964272	Acetyl-/propionyl-coenzyme A carboxylase alpha chain (atuF)	Geraniol degradation
K13778	2.51538	-2.21965	2.22822	-0.996151	0.319177	0.964272	putative propionyl-CoA carboxylase beta chain 5 (atuC)	Geraniol degradation
K15866	0.391174	0.587102	3.80553	0.154276	0.877392	0.978286	1-2-epoxyphenylacetyl-CoA isomerase (paaG)	Other
K01782	6.65862	0.196748	1.61965	0.121476	0.903314	0.983199	Fatty acid oxidation complex subunit alpha (FadJ)	Fatty acid degradation
K10215	9.81161	-0.149693	1.54587	-0.096834	0.922858	0.983199	Putative FAD-containing monooxygenase MymA	Other
K21395	2.6607	0.18686	2.03488	0.0918286	0.926834	0.983199	TRAP-type transport periplasmic protein (yiaO)	Membrane transport
K00496	20.3025	-0.00495852	1.33436	-0.00371603	0.997035	0.998121	Alkane 1-monooxygenase 1 (alkM)	N-alkane degradation
K00004	0	NA	NA	NA	NA	NA	Sorbitol dehydrogenase (butB)	Other
K06445	0	NA	NA	NA	NA	NA	Acyl-coenzyme A dehydrogenase (FadE)	Fatty acid degradation
K13776	0	NA	NA	NA	NA	NA	Long-chain-fatty-acid--CoA ligase FadD17	Geraniol degradation
K13779	0	NA	NA	NA	NA	NA	putative enoyl-CoA hydratase echA8 (atuE)	Geraniol degradation
K14731	0	NA	NA	NA	NA	NA	Putative acetyl-hydrolase LipR precursor	Other
K18009	0	NA	NA	NA	NA	NA	Levodione reductase	Other
K20938	0	NA	NA	NA	NA	NA	Long-chain alkane monooxygenase (ladA)	N-alkane degradation
K21104	0	NA	NA	NA	NA	NA	PETase	Polymer specific

## Sheet: Plastic soil_Day2 vs. Day53
Supplementary Table 3b. Differentially expressed gene analysis (DESEQ) of genes expressed in the early vs. mature successional biofilm stages in plastic soil
Row.names	baseMean	log2FoldChange	lfcSE	stat	pvalue	padj	gene_function	Pathway
K00496	16.4217	-7.57022	1.4522	-5.21295	1.85866e-07	7.52525e-05	Alkane 1-monooxygenase 1 (alkM)	N-alkane degradation
K00632	15.5547	-4.55103	1.05627	-4.30858	1.64308e-05	0.00219464	3-ketoacyl-CoA thiolase (FadA)	Fatty acid degradation
K00626	20.4684	-3.35972	0.886715	-3.78896	0.000151282	0.00867258	Putative acyltransferase (atoB)	Fatty acid degradation
K00249	43.1737	-3.53624	0.940045	-3.76178	0.000168708	0.00918393	Acryloyl-CoA reductase (ACADM)	Fatty acid degradation
K10215	7.72841	-6.47468	1.73399	-3.73397	0.000188488	0.0100911	Putative FAD-containing monooxygenase MymA	Other
K00121	20.6987	-2.77445	0.794228	-3.49326	0.000477155	0.0182853	S-(hydroxymethyl)glutathione dehydrogenase (frmA)	N-alkane degradation
K13778	3.57017	-6.07564	1.89657	-3.20349	0.00135771	0.0333501	putative propionyl-CoA carboxylase beta chain 5 (atuC)	Geraniol degradation
K11731	7.29525	-3.35041	1.12896	-2.9677	0.0030004	0.0541138	Acyl-CoA dehydrogenase (AtuD)	Geraniol degradation
K01995	10.8652	-2.7556	1.0336	-2.66603	0.00767523	0.0992418	Sulfate/thiosulfate import ATP-binding protein (LivG)	Membrane transport
K01782	5.12607	-3.93463	1.58858	-2.47683	0.0132556	0.136798	Fatty acid oxidation complex subunit alpha (FadJ)	Fatty acid degradation
K01046	2.17439	3.65547	1.98756	1.83918	0.0658894	0.352753	Lactonizing lipase precursor (lip)	Other
K21395	2.39672	-2.43539	1.7351	-1.4036	0.160438	0.555486	TRAP-type transport periplasmic protein (yiaO)	Membrane transport
K02078	49.8011	-1.59524	1.16576	-1.36842	0.171182	0.573083	Acyl carrier protein (acpP)	Other
K14731	1.36287	2.91165	2.27905	1.27757	0.2014	0.610323	Putative acetyl-hydrolase LipR precursor	Other
K07516	1.59581	-2.32567	1.82813	-1.27216	0.203317	0.613716	Fatty acid oxidation complex subunit alpha (FadN)	Fatty acid degradation
K00059	8.51559	1.59062	1.3423	1.185	0.236019	0.66113	3-oxoacyl-[acyl-carrier-protein] reductase (FabG)	Other
K01996	7.41805	-1.05424	1.07169	-0.983717	0.325255	0.774304	High-affinity branched-chain amino acid transport ATP-binding protein (LivF)	Membrane transport
K01998	7.29105	-1.01017	1.16522	-0.866932	0.38598	0.828892	High-affinity branched-chain amino acid transport system permease protein (LivM)	Membrane transport
K01032	0.243687	-2.28536	3.81694	-0.598741	0.549345	0.912945	3-oxoadipate CoA-transferase subunit B (pcaJ)	Other
K06446	0.243687	-2.28536	3.81694	-0.598741	0.549345	0.912945	Acyl-CoA dehydrogenase (DCAA)	Other
K13777	0.243687	-2.28536	3.81694	-0.598741	0.549345	0.912945	Acetyl-/propionyl-coenzyme A carboxylase alpha chain (atuF)	Geraniol degradation
K15866	0.243687	-2.28536	3.81694	-0.598741	0.549345	0.912945	1-2-epoxyphenylacetyl-CoA isomerase (paaG)	Other
K01997	6.09308	-0.730687	1.31691	-0.55485	0.578997	0.933717	branched-chain AA transport system permease protein (LivH)	Membrane transport
K00004	0.592529	1.78254	3.50096	0.509156	0.610643	0.957343	Sorbitol dehydrogenase (butB)	Other
K00128	28.5106	-0.360691	1.16451	-0.309737	0.756761	0.973015	aldehyde dehydrogenase (ALDH)	N-alkane degradation
K01825	0.45267	-0.941396	3.40182	-0.276733	0.781985	0.973015	Fatty acid oxidation complex subunit alpha (FadB)	Fatty acid degradation
K06076	0.436218	-0.629158	3.42211	-0.183851	0.85413	0.973015	long-chain fatty acid transport protein (FadL)	Membrane transport
K13779	0.11424	-0.561607	3.81259	-0.147303	0.882893	0.973015	putative enoyl-CoA hydratase echA8 (atuE)	Geraniol degradation
K00376	0	NA	NA	NA	NA	NA	Nitrous-oxide reductase precursor	Other
K05973	0	NA	NA	NA	NA	NA	Esterase PHB depolymerase	Polymer specific
K06445	0	NA	NA	NA	NA	NA	Acyl-coenzyme A dehydrogenase (FadE)	Fatty acid degradation
K13776	0	NA	NA	NA	NA	NA	Long-chain-fatty-acid--CoA ligase FadD17	Geraniol degradation
K18009	0	NA	NA	NA	NA	NA	Levodione reductase	Other
K20938	0	NA	NA	NA	NA	NA	Long-chain alkane monooxygenase (ladA)	N-alkane degradation
K21104	0	NA	NA	NA	NA	NA	PETase	Polymer specific

## Sheet: Plastic soil_Day7&14 vs. Day53
Supplementary Table 3c. Differentially expressed gene analysis (DESEQ) of genes expressed in the mid vs. mature successional biofilm stages in plastic soil
Row.names	baseMean	log2FoldChange	lfcSE	stat	pvalue	padj	gene_function	Pathway
K00496	17.1317	7.4952	1.49432	5.0158	5.28141e-07	0.000381905	Alkane 1-monooxygenase 1 (alkM)	N-alkane degradation
K10215	7.80392	6.3565	1.52629	4.16468	3.11788e-05	0.00520286	Putative FAD-containing monooxygenase MymA	Other
K01782	6.02963	4.08983	1.21254	3.37293	0.000743728	0.0424577	Fatty acid oxidation complex subunit alpha (FadJ)	Fatty acid degradation
K02078	107.1	3.01998	1.2289	2.45747	0.0139921	0.235096	Acyl carrier protein (acpP)	Other
K00249	19.5276	2.01954	0.894335	2.25815	0.0239366	0.282209	Acryloyl-CoA reductase (ACADM)	Fatty acid degradation
K00632	5.44743	2.78166	1.29363	2.15028	0.0315334	0.320655	3-ketoacyl-CoA thiolase (FadA)	Fatty acid degradation
K00626	10.3615	1.98365	0.998637	1.98635	0.0469941	0.377064	Putative acyltransferase (atoB)	Fatty acid degradation
K07516	2.87351	3.08602	1.74395	1.76956	0.0768004	0.467355	Fatty acid oxidation complex subunit alpha (FadN)	Fatty acid degradation
K01032	1.30627	4.42073	2.60273	1.6985	0.0894131	0.507767	3-oxoadipate CoA-transferase subunit B (pcaJ)	Other
K14731	1.22384	-3.07613	2.08924	-1.47237	0.140922	0.609788	Putative acetyl-hydrolase LipR precursor	Other
K01997	2.67085	-2.04683	1.52052	-1.34614	0.178257	0.65839	branched-chain AA transport system permease protein (LivH)	Membrane transport
K21395	2.90434	2.58154	1.94329	1.32844	0.184033	0.669098	TRAP-type transport periplasmic protein (yiaO)	Membrane transport
K00059	7.96045	-1.36432	1.11611	-1.22239	0.221559	0.724856	3-oxoacyl-[acyl-carrier-protein] reductase (FabG)	Other
K13778	0.868331	3.86864	3.23423	1.19616	0.231636	0.730498	putative propionyl-CoA carboxylase beta chain 5 (atuC)	Geraniol degradation
K00121	8.673	0.987916	0.918696	1.07535	0.28222	0.797866	S-(hydroxymethyl)glutathione dehydrogenase (frmA)	N-alkane degradation
K01996	3.54444	-1.34582	1.46667	-0.917603	0.358827	0.874452	High-affinity branched-chain amino acid transport ATP-binding protein (LivF)	Membrane transport
K15866	0.434165	2.91921	3.5077	0.83223	0.405279	0.896823	1-2-epoxyphenylacetyl-CoA isomerase (paaG)	Other
K00128	20.993	-0.619105	0.879803	-0.703686	0.481628	0.951024	aldehyde dehydrogenase (ALDH)	N-alkane degradation
K00376	0.217083	1.96984	3.53381	0.557426	0.577236	0.955405	Nitrous-oxide reductase precursor	Other
K05973	0.141833	1.96984	3.53381	0.557426	0.577236	0.955405	Esterase PHB depolymerase	Polymer specific
K00004	0.461901	-1.75449	3.27181	-0.536246	0.591788	0.962599	Sorbitol dehydrogenase (butB)	Other
K01046	2.95399	-0.552789	1.48375	-0.372562	0.709474	0.975253	Lactonizing lipase precursor (lip)	Other
K01995	3.36812	0.382285	1.33176	0.287052	0.774072	0.975253	Sulfate/thiosulfate import ATP-binding protein (LivG)	Membrane transport
K01998	5.31495	0.489088	1.2443	0.393062	0.694274	0.975253	High-affinity branched-chain amino acid transport system permease protein (LivM)	Membrane transport
K06076	0.147857	-0.361424	3.50417	-0.103141	0.917851	0.975253	long-chain fatty acid transport protein (FadL)	Membrane transport
K11731	1.33492	-0.346865	1.72901	-0.200615	0.841	0.975253	Acyl-CoA dehydrogenase (AtuD)	Geraniol degradation
K13779	0.103079	0.416576	3.52224	0.11827	0.905854	0.975253	putative enoyl-CoA hydratase echA8 (atuE)	Geraniol degradation
K01825	0.181506	-0.0831007	3.51386	-0.0236494	0.981132	0.989188	Fatty acid oxidation complex subunit alpha (FadB)	Fatty acid degradation
K06445	0	NA	NA	NA	NA	NA	Acyl-coenzyme A dehydrogenase (FadE)	Fatty acid degradation
K06446	0	NA	NA	NA	NA	NA	Acyl-CoA dehydrogenase (DCAA)	Other
K13776	0	NA	NA	NA	NA	NA	Long-chain-fatty-acid--CoA ligase FadD17	Geraniol degradation
K13777	0	NA	NA	NA	NA	NA	Acetyl-/propionyl-coenzyme A carboxylase alpha chain (atuF)	Geraniol degradation
K18009	0	NA	NA	NA	NA	NA	Levodione reductase	Other
K20938	0	NA	NA	NA	NA	NA	Long-chain alkane monooxygenase (ladA)	N-alkane degradation
K21104	0	NA	NA	NA	NA	NA	PETase	Polymer specific

## Sheet: Forest soil_Day2 vs. Day7&Day14
Supplementary Table 3d. Differentially expressed gene analysis (DESEQ) of genes expressed in the early vs. mid successional biofilm stages in forest soil
Row.names	baseMean	log2FoldChange	lfcSE	stat	pvalue	padj	gene_function	Pathway
K10215	179.922	4.59796	0.485056	9.47922	2.56196e-21	2.14692e-18	Putative FAD-containing monooxygenase MymA	Other
K01046	177.532	2.739	0.444589	6.16074	7.24063e-10	6.96287e-08	Lactonizing lipase precursor (lip)	Other
K01782	90.7941	2.06845	0.384127	5.38481	7.25228e-08	4.77999e-06	Fatty acid oxidation complex subunit alpha (FadJ)	Fatty acid degradation
K00496	49.6268	3.61947	0.690758	5.23986	1.60702e-07	1.01363e-05	Alkane 1-monooxygenase 1 (alkM)	N-alkane degradation
K00249	225.839	0.916446	0.222728	4.11464	3.87782e-05	0.00121643	Acryloyl-CoA reductase (ACADM)	Fatty acid degradation
K01997	110.571	-1.23167	0.314602	-3.91501	9.04018e-05	0.00255247	branched-chain AA transport system permease protein (LivH)	Membrane transport
K01998	95.9301	-0.934489	0.279979	-3.33771	0.000844721	0.0166839	High-affinity branched-chain amino acid transport system permease protein (LivM)	Membrane transport
K00121	121.265	-0.7448	0.272276	-2.73546	0.0062294	0.0781117	S-(hydroxymethyl)glutathione dehydrogenase (frmA)	N-alkane degradation
K11731	8.95335	1.87848	0.692686	2.71188	0.00669024	0.0817296	Acyl-CoA dehydrogenase (AtuD)	Geraniol degradation
K01996	99.813	-0.788947	0.292836	-2.69416	0.00705662	0.0844778	High-affinity branched-chain amino acid transport ATP-binding protein (LivF)	Membrane transport
K01995	105.308	-0.595808	0.233718	-2.54926	0.0107951	0.117702	Sulfate/thiosulfate import ATP-binding protein (LivG)	Membrane transport
K13778	11.5716	1.20956	0.489271	2.47218	0.0134292	0.139674	putative propionyl-CoA carboxylase beta chain 5 (atuC)	Geraniol degradation
K02078	487.99	0.853665	0.411813	2.07294	0.0381777	0.292746	Acyl carrier protein (acpP)	Other
K13777	1.21953	3.23577	1.56873	2.06266	0.0391449	0.296986	Acetyl-/propionyl-coenzyme A carboxylase alpha chain (atuF)	Geraniol degradation
K00632	144.258	0.528561	0.265561	1.99036	0.0465515	0.328605	3-ketoacyl-CoA thiolase (FadA)	Fatty acid degradation
K06446	11.816	1.01866	0.528452	1.92763	0.0539006	0.363861	Acyl-CoA dehydrogenase (DCAA)	Other
K00004	7.69786	-0.903217	0.627676	-1.43899	0.150154	0.628107	Sorbitol dehydrogenase (butB)	Other
K00626	322.964	0.31582	0.231235	1.3658	0.172003	0.665548	Putative acyltransferase (atoB)	Fatty acid degradation
K21395	3.31015	1.08193	0.831749	1.30079	0.193329	0.705261	TRAP-type transport periplasmic protein (yiaO)	Membrane transport
K00128	182.255	-0.635199	0.555181	-1.14413	0.25257	0.79271	aldehyde dehydrogenase (ALDH)	N-alkane degradation
K06076	2.53287	0.884109	0.914183	0.967103	0.333493	0.876857	long-chain fatty acid transport protein (FadL)	Membrane transport
K05973	6.19772	0.611247	0.733296	0.833562	0.404528	0.948402	Esterase PHB depolymerase	Polymer specific
K00059	28.4188	-0.182301	0.42651	-0.427425	0.66907	0.977623	3-oxoacyl-[acyl-carrier-protein] reductase (FabG)	Other
K01825	1.87763	0.148174	1.52861	0.096934	0.922779	0.977623	Fatty acid oxidation complex subunit alpha (FadB)	Fatty acid degradation
K06445	0.108013	-2.03161	3.49487	-0.581312	0.56103	0.977623	Acyl-coenzyme A dehydrogenase (FadE)	Fatty acid degradation
K07516	12.3188	0.197531	0.581642	0.33961	0.734151	0.977623	Fatty acid oxidation complex subunit alpha (FadN)	Fatty acid degradation
K13779	0.491563	0.994263	2.44171	0.407199	0.683862	0.977623	putative enoyl-CoA hydratase echA8 (atuE)	Geraniol degradation
K14731	17.8058	-0.347649	0.507652	-0.684817	0.493459	0.977623	Putative acetyl-hydrolase LipR precursor	Other
K15866	47.8693	0.169194	0.33226	0.509221	0.610597	0.977623	1-2-epoxyphenylacetyl-CoA isomerase (paaG)	Other
K20938	19.6592	-0.353276	0.643411	-0.549067	0.582959	0.977623	Long-chain alkane monooxygenase (ladA)	N-alkane degradation
K21104	1.19207	0.387216	1.5771	0.245525	0.80605	0.977623	PETase	Polymer specific
K01032	10.2488	-0.0300319	0.710887	-0.0422457	0.966303	0.990413	3-oxoadipate CoA-transferase subunit B (pcaJ)	Other
K00376	0	NA	NA	NA	NA	NA	Nitrous-oxide reductase precursor	Other
K13776	0	NA	NA	NA	NA	NA	Long-chain-fatty-acid--CoA ligase FadD17	Geraniol degradation
K18009	0	NA	NA	NA	NA	NA	Levodione reductase	Other

## Sheet: Forest soil_Day2 vs. Day53
Supplementary Table 3e. Differentially expressed gene analysis (DESEQ) of genes expressed in the early vs. mature successional biofilm stages in forest soil
Row.names	baseMean	log2FoldChange	lfcSE	stat	pvalue	padj	gene_function	Pathway
K05973	2.55931	-4.49634	1.99521	-2.25357	0.0242232	0.300393	Esterase PHB depolymerase	Polymer specific
K01998	67.3291	-1.31394	0.636568	-2.06411	0.0390074	0.393545	High-affinity branched-chain amino acid transport system permease protein (LivM)	Membrane transport
K07516	15.6405	1.37103	0.758091	1.80853	0.0705234	0.55357	Fatty acid oxidation complex subunit alpha (FadN)	Fatty acid degradation
K01996	73.8669	-0.992027	0.614665	-1.61393	0.106543	0.685953	High-affinity branched-chain amino acid transport ATP-binding protein (LivF)	Membrane transport
K00121	91.3151	-0.749445	0.507279	-1.47738	0.139573	0.752997	S-(hydroxymethyl)glutathione dehydrogenase (frmA)	N-alkane degradation
K00004	4.18974	-2.18034	1.49149	-1.46186	0.14378	0.757225	Sorbitol dehydrogenase (butB)	Other
K00128	139.471	-1.43674	1.0165	-1.41342	0.157533	0.758379	aldehyde dehydrogenase (ALDH)	N-alkane degradation
K14731	25.304	1.31587	0.994068	1.32372	0.185597	0.780262	Putative acetyl-hydrolase LipR precursor	Other
K01032	4.13053	-2.51129	1.95453	-1.28486	0.198843	0.79437	3-oxoadipate CoA-transferase subunit B (pcaJ)	Other
K00496	2.71674	-2.2563	1.75852	-1.28306	0.19947	0.794653	Alkane 1-monooxygenase 1 (alkM)	N-alkane degradation
K11731	2.7305	-1.93958	1.56845	-1.23662	0.216228	0.807958	Acyl-CoA dehydrogenase (AtuD)	Geraniol degradation
K01995	68.379	-1.37243	1.18412	-1.15903	0.246442	0.831151	Sulfate/thiosulfate import ATP-binding protein (LivG)	Membrane transport
K21104	2.20357	1.96926	1.98355	0.992797	0.320809	0.87451	PETase	Polymer specific
K01046	42.1554	0.785333	0.955829	0.821625	0.411291	0.912396	Lactonizing lipase precursor (lip)	Other
K01825	0.725907	-2.50795	3.0629	-0.818815	0.412892	0.912396	Fatty acid oxidation complex subunit alpha (FadB)	Fatty acid degradation
K00249	106.545	-0.349655	0.507707	-0.688695	0.491015	0.931683	Acryloyl-CoA reductase (ACADM)	Fatty acid degradation
K00626	212.72	-0.400407	0.572176	-0.699797	0.484054	0.931683	Putative acyltransferase (atoB)	Fatty acid degradation
K02078	232.697	-0.999982	1.41659	-0.705906	0.480246	0.931683	Acyl carrier protein (acpP)	Other
K06076	2.11638	1.09719	1.8444	0.594878	0.551925	0.956695	long-chain fatty acid transport protein (FadL)	Membrane transport
K10215	14.0011	0.659151	1.21685	0.541686	0.588035	0.96294	Putative FAD-containing monooxygenase MymA	Other
K13779	0.607066	1.67633	3.04554	0.550421	0.58203	0.96294	putative enoyl-CoA hydratase echA8 (atuE)	Geraniol degradation
K01782	29.4766	-0.331127	0.854561	-0.387482	0.698399	0.965613	Fatty acid oxidation complex subunit alpha (FadJ)	Fatty acid degradation
K06445	0.0785981	-1.32418	3.48712	-0.379734	0.704143	0.965613	Acyl-coenzyme A dehydrogenase (FadE)	Fatty acid degradation
K06446	4.38394	-0.512466	1.78848	-0.286537	0.774467	0.967185	Acyl-CoA dehydrogenase (DCAA)	Other
K00632	90.9334	0.174967	0.677437	0.258278	0.796193	0.96935	3-ketoacyl-CoA thiolase (FadA)	Fatty acid degradation
K01997	110.759	-0.19461	0.704298	-0.276318	0.782304	0.96935	branched-chain AA transport system permease protein (LivH)	Membrane transport
K13778	4.16963	-0.273886	1.71031	-0.160138	0.872773	0.971172	putative propionyl-CoA carboxylase beta chain 5 (atuC)	Geraniol degradation
K18009	0.178257	0.484088	3.5315	0.137077	0.89097	0.971172	Levodione reductase	Other
K20938	16.6934	0.245152	1.85193	0.132377	0.894686	0.972568	Long-chain alkane monooxygenase (ladA)	N-alkane degradation
K00059	26.835	0.10452	1.2474	0.0837905	0.933223	0.981706	3-oxoacyl-[acyl-carrier-protein] reductase (FabG)	Other
K15866	31.3773	-0.0643516	0.744214	-0.0864692	0.931093	0.981706	1-2-epoxyphenylacetyl-CoA isomerase (paaG)	Other
K21395	1.48677	-0.0198946	1.84684	-0.0107722	0.991405	0.996128	TRAP-type transport periplasmic protein (yiaO)	Membrane transport
K00376	0	NA	NA	NA	NA	NA	Nitrous-oxide reductase precursor	Other
K13776	0	NA	NA	NA	NA	NA	Long-chain-fatty-acid--CoA ligase FadD17	Geraniol degradation
K13777	0	NA	NA	NA	NA	NA	Acetyl-/propionyl-coenzyme A carboxylase alpha chain (atuF)	Geraniol degradation

## Sheet: Forest soil_Day7&14 vs. Day53
Supplementary Table 3f. Differentially expressed gene analysis (DESEQ) of genes expressed in the mid vs. mature successional biofilm stages in forest soil
Row.names	baseMean	log2FoldChange	lfcSE	stat	pvalue	padj	gene_function	Pathway
K00496	53.4574	6.03299	1.11597	5.40605	6.44302e-08	5.36382e-06	Alkane 1-monooxygenase 1 (alkM)	N-alkane degradation
K00249	232.641	1.36734	0.351304	3.89218	9.93467e-05	0.00375162	Acryloyl-CoA reductase (ACADM)	Fatty acid degradation
K05973	3.63828	4.94599	1.30595	3.78728	0.000152304	0.00516566	Esterase PHB depolymerase	Polymer specific
K10215	207.277	4.02579	1.08899	3.6968	0.000218334	0.00672064	Putative FAD-containing monooxygenase MymA	Other
K01782	95.9462	2.2217	0.603336	3.68236	0.000231081	0.00693811	Fatty acid oxidation complex subunit alpha (FadJ)	Fatty acid degradation
K01046	215.099	2.1917	0.625228	3.50544	0.000455856	0.011398	Lactonizing lipase precursor (lip)	Other
K11731	7.60607	3.62158	1.05881	3.42041	0.000625258	0.0140057	Acyl-CoA dehydrogenase (AtuD)	Geraniol degradation
K00626	320.534	0.629877	0.254071	2.47914	0.0131699	0.130913	Putative acyltransferase (atoB)	Fatty acid degradation
K13777	1.36911	3.53705	1.50772	2.34596	0.0189783	0.169555	Acetyl-/propionyl-coenzyme A carboxylase alpha chain (atuF)	Geraniol degradation
K14731	35.0883	-1.39842	0.773616	-1.80764	0.070662	0.346661	Putative acetyl-hydrolase LipR precursor	Other
K01032	7.11055	2.78285	1.63471	1.70235	0.0886896	0.379521	3-oxoadipate CoA-transferase subunit B (pcaJ)	Other
K07516	22.32	-1.06379	0.683447	-1.55651	0.119587	0.425295	Fatty acid oxidation complex subunit alpha (FadN)	Fatty acid degradation
K01997	108.581	-0.90271	0.603231	-1.49646	0.134534	0.44577	branched-chain AA transport system permease protein (LivH)	Membrane transport
K13778	12.4696	1.81485	1.26196	1.43812	0.1504	0.472572	putative propionyl-CoA carboxylase beta chain 5 (atuC)	Geraniol degradation
K06446	12.1901	1.88556	1.38709	1.35936	0.174031	0.508963	Acyl-CoA dehydrogenase (DCAA)	Other
K01825	1.517	2.70357	2.02469	1.3353	0.181777	0.513922	Fatty acid oxidation complex subunit alpha (FadB)	Fatty acid degradation
K00004	4.66971	1.50372	1.14263	1.31602	0.188168	0.524804	Sorbitol dehydrogenase (butB)	Other
K02078	453.624	1.6725	1.29904	1.28749	0.197924	0.534824	Acyl carrier protein (acpP)	Other
K00632	167.49	0.535281	0.517477	1.03441	0.300947	0.652868	3-ketoacyl-CoA thiolase (FadA)	Fatty acid degradation
K00128	128.112	0.564321	0.576367	0.9791	0.32753	0.682669	aldehyde dehydrogenase (ALDH)	N-alkane degradation
K21104	3.50966	-1.50581	1.62026	-0.929366	0.3527	0.702522	PETase	Polymer specific
K01998	65.161	0.471342	0.51314	0.918544	0.358334	0.709404	High-affinity branched-chain amino acid transport system permease protein (LivM)	Membrane transport
K21395	3.94192	1.02086	1.22649	0.83234	0.405217	0.758546	TRAP-type transport periplasmic protein (yiaO)	Membrane transport
K01995	74.2128	0.83409	1.12978	0.738273	0.460348	0.788858	Sulfate/thiosulfate import ATP-binding protein (LivG)	Membrane transport
K15866	52.6126	0.41552	0.548189	0.757987	0.448459	0.788858	1-2-epoxyphenylacetyl-CoA isomerase (paaG)	Other
K01996	75.2488	0.264313	0.515135	0.513095	0.607885	0.890317	High-affinity branched-chain amino acid transport ATP-binding protein (LivF)	Membrane transport
K00121	100.431	0.137915	0.276837	0.498182	0.618355	0.891493	S-(hydroxymethyl)glutathione dehydrogenase (frmA)	N-alkane degradation
K18009	0.25157	-1.4365	3.53381	-0.406501	0.684375	0.909602	Levodione reductase	Other
K00059	32.8241	-0.466905	1.15208	-0.40527	0.685279	0.909832	3-oxoacyl-[acyl-carrier-protein] reductase (FabG)	Other
K13779	1.26544	-0.716844	1.99382	-0.359534	0.719196	0.921128	putative enoyl-CoA hydratase echA8 (atuE)	Geraniol degradation
K20938	23.9673	-0.378186	1.7208	-0.219773	0.826048	0.960908	Long-chain alkane monooxygenase (ladA)	N-alkane degradation
K06076	4.36457	-0.226427	1.28816	-0.175775	0.860471	0.966842	long-chain fatty acid transport protein (FadL)	Membrane transport
K00376	0	NA	NA	NA	NA	NA	Nitrous-oxide reductase precursor	Other
K06445	0	NA	NA	NA	NA	NA	Acyl-coenzyme A dehydrogenase (FadE)	Fatty acid degradation
K13776	0	NA	NA	NA	NA	NA	Long-chain-fatty-acid--CoA ligase FadD17	Geraniol degradation
